# Supplementary material for: State-by-state influenza outbreaks and oversee: A Markov chain study of California and North Carolina, USA
Source: PLOS Glob Public Health. 2025 Sep 18;5(9):e0005135. doi: 10.1371/journal.pgph.0005135 (PMC12445519; doi:10.1371/journal.pgph.0005135)
Supplement: S1 Data — (CSV) [file pgph.0005135.s003.csv]

YEAR	WEEK	TOTAL SPECIMENS	TOTAL A	TOTAL B	PERCENT POSITIVE	PERCENT A	PERCENT B
2023	40	3333	26	5	0.93	0.78	0.15
2023	41	3577	37	6	1.2	1.03	0.17
2023	42	3731	54	10	1.72	1.45	0.27
2023	43	3684	70	8	2.12	1.9	0.22
2023	44	9227	298	31	3.57	3.23	0.34
2023	45	15497	684	64	4.83	4.41	0.41
2023	46	17883	1018	70	6.08	5.69	0.39
2023	47	16214	1046	62	6.83	6.45	0.38
2023	48	21643	1728	110	8.49	7.98	0.51
2023	49	22863	2574	142	11.88	11.26	0.62
2023	50	26124	3690	215	14.95	14.12	0.82
2023	51	30961	5378	313	18.38	17.37	1.01
2023	52	27490	4208	288	16.36	15.31	1.05
2024	1	26327	3132	255	12.87	11.9	0.97
2024	2	24329	2361	241	10.7	9.7	0.99
2024	3	22073	2335	309	11.98	10.58	1.4
2024	4	21370	1714	360	9.71	8.02	1.68
2024	5	19959	1259	367	8.15	6.31	1.84
2024	6	17034	801	308	6.51	4.7	1.81
2024	7	18918	873	411	6.79	4.61	2.17
2024	8	17680	625	384	5.71	3.54	2.17
2024	9	16113	568	361	5.77	3.53	2.24
2024	10	16455	535	333	5.27	3.25	2.02
2024	11	16025	454	355	5.05	2.83	2.22
2024	12	15334	440	374	5.31	2.87	2.44
2024	13	14224	342	294	4.47	2.4	2.07
2024	14	13511	324	253	4.27	2.4	1.87
2024	15	13631	335	257	4.34	2.46	1.89
2024	16	13047	393	229	4.77	3.01	1.76
2024	17	12438	314	202	4.15	2.52	1.62
2024	18	7448	145	129	3.68	1.95	1.73
2024	19	2714	66	39	3.87	2.43	1.44
2024	20	2782	29	51	2.88	1.04	1.83
2024	21	2719	39	36	2.76	1.43	1.32
2024	22	2568	48	22	2.73	1.87	0.86
2024	23	2374	58	34	3.88	2.44	1.43
2024	24	2358	44	27	3.01	1.87	1.15
2024	25	2265	52	10	2.74	2.3	0.44
2024	26	924	23	4	2.92	2.49	0.43
2024	27	2041	67	5	3.53	3.28	0.24
2024	28	2203	50	2	2.36	2.27	0.09
2024	29	2203	35	5	1.82	1.59	0.23
2024	30	2066	21	2	1.11	1.02	0.1
2024	31	2281	30	6	1.58	1.32	0.26
2024	32	2362	38	4	1.78	1.61	0.17
2024	33	2261	26	4	1.33	1.15	0.18
2024	34	2400	28	3	1.29	1.17	0.13
2024	35	2599	34	4	1.46	1.31	0.15
2024	36	2451	31	1	1.31	1.26	0.04
2024	37	2676	25	1	0.97	0.93	0.04
2024	38	1668	25	0	1.5	1.5	0
