# Supplementary material for: State-by-state influenza outbreaks and oversee: A Markov chain study of California and North Carolina, USA
Source: PLOS Glob Public Health. 2025 Sep 18;5(9):e0005135. doi: 10.1371/journal.pgph.0005135 (PMC12445519; doi:10.1371/journal.pgph.0005135)
Supplement: S2 Data — (CSV) [file pgph.0005135.s004.csv]

YEAR	WEEK	TOTAL SPECIMENS	TOTAL A	TOTAL B	PERCENT POSITIVE	PERCENT A	PERCENT B
2023	40	2744	14	3	0.62	0.51	0.11
2023	41	2818	30	4	1.21	1.06	0.14
2023	42	2392	21	12	1.38	0.88	0.5
2023	43	2890	28	9	1.28	0.97	0.31
2023	44	3157	42	10	1.65	1.33	0.32
2023	45	3491	108	50	4.53	3.09	1.43
2023	46	3811	126	36	4.25	3.31	0.94
2023	47	3596	150	60	5.84	4.17	1.67
2023	48	4559	304	80	8.42	6.67	1.75
2023	49	4682	412	101	10.96	8.8	2.16
2023	50	5396	690	177	16.07	12.79	3.28
2023	51	6262	993	331	21.14	15.86	5.29
2023	52	6466	952	388	20.72	14.72	6
2024	1	5350	541	267	15.1	10.11	4.99
2024	2	4593	348	163	11.13	7.58	3.55
2024	3	4024	212	201	10.26	5.27	5
2024	4	4007	213	227	10.98	5.32	5.67
2024	5	3841	145	151	7.71	3.78	3.93
2024	6	3782	133	226	9.49	3.52	5.98
2024	7	3764	112	180	7.76	2.98	4.78
2024	8	3670	95	147	6.59	2.59	4.01
2024	9	3470	118	122	6.92	3.4	3.52
2024	10	3298	94	100	5.88	2.85	3.03
2024	11	2837	46	56	3.6	1.62	1.97
2024	12	2771	40	43	3	1.44	1.55
2024	13	2460	48	26	3.01	1.95	1.06
2024	14	2261	44	10	2.39	1.95	0.44
2024	15	2274	19	14	1.45	0.84	0.62
2024	16	2171	20	9	1.34	0.92	0.41
2024	17	2078	18	1	0.91	0.87	0.05
2024	18	1944	12	3	0.77	0.62	0.15
2024	19	1873	7	4	0.59	0.37	0.21
2024	20	1893	6	1	0.37	0.32	0.05
2024	21	1773	4	2	0.34	0.23	0.11
2024	22	1646	9	0	0.55	0.55	0
2024	23	1555	9	1	0.64	0.58	0.06
2024	24	1731	8	1	0.52	0.46	0.06
2024	25	1447	4	1	0.35	0.28	0.07
2024	26	1519	6	0	0.39	0.39	0
2024	27	1475	5	1	0.41	0.34	0.07
2024	28	1564	5	1	0.38	0.32	0.06
2024	29	1581	7	1	0.51	0.44	0.06
2024	30	1695	2	0	0.12	0.12	0
2024	31	1806	2	0	0.11	0.11	0
2024	32	1992	6	1	0.35	0.3	0.05
2024	33	2084	2	3	0.24	0.1	0.14
2024	34	2054	7	2	0.44	0.34	0.1
2024	35	1714	1	1	0.12	0.06	0.06
2024	36	1619	1	0	0.06	0.06	0
2024	37	1796	1	1	0.11	0.06	0.06
2024	38	1695	4	1	0.29	0.24	0.06
2024	39	1794	5	2	0.39	0.28	0.11
